# Supplementary material for: Fecal pellets of giant clams as a route for transporting Symbiodiniaceae to corals
Source: PLoS One. 2020 Dec 16;15(12):e0243087. doi: 10.1371/journal.pone.0243087 (PMC7743926; doi:10.1371/journal.pone.0243087)
Supplement: S1 Data — (XLSX) [file pone.0243087.s003.xlsx]

## Sheet: Fig.2 data
1st day								2nd day								3rd day
FP1	FP2	FP3	C1		C2			FP1	FP2	FP3	C1		C2			FP1	FP2	FP3	C1		C2
			CCMP2556	AJIS2-C2	TsIS-H4	TsIS-G10					CCMP2556	AJIS2-C2	TsIS-H4	TsIS-G10					CCMP2556	AJIS2-C2	TsIS-H4	TsIS-G10
0.65	0.68	0.7	0.49	0.56	0.44	0.53		0.57	0.31	0.63	0.56	0.59	0.41	0.38		0.62	0.67	0.58	0.53	0.65	0.43	0.61
0.59	0.62	0.65	0.55	0.56	0.46	0.54		0.63	0.75	0.75	0.63	0.59	0.53	0.49		0.66	0.63	0.66	0.54	0.6	0.33	0.6
0.65	0.66	0.72	0.56	0.71	0.45	0.54		0.23	0.66	0.75	0.61	0.59	0.41	0.49		0.67	0.66	0.51	0.5	0.62	0.47	0.57
0.63	0.54	0.69	0.59	0.64	0.51	0.57		0.68	0.64	0.63	0.55	0.58	0.49	0.58		0.69	0.66	0.67	0.58	0.65	0.44	0.53
0.59	0.69	0.65	0.59	0.63	0.57	0.59		0.17	0.54	0.67	0.57		0.48	0.53		0.66	0.66	0.51	0.61	0.48	0.44	0.49
0.15	0.68	0.67	0.62	0.58	0.58	0.62		0.64	0.63	0.28			0.23	0.54		0.61	0.66	0.54	0.56	0.59	0.51	0.45
0.62	0.66	0.65	0.59	0.48	0.49	0.55		0.66	0.65	0.66			0.22	0.55		0.64	0.68	0.72	0.59	0.58	0.54	0.49
0.58	0.22	0.67	0.57	0.58	0.54	0.54		0.66	0.7	0.64			0.29	0.56		0.65	0.63	0.79	0.61	0.6		0.22
0.58	0.58	0.75	0.55	0.67	0.55	0.63		0.07	0.73	0.77				0.47		0.62	0.65	0.54	0.59	0.59		0.03
0.66	0.62	0.63	0.55	0.63		0.51		0.69	0.62	0.72				0.52		0.69	0.3	0.93	0.67	0.59		0.42
0.65	0.6	0.71	0.61	0.58		0.52		0.33	0.67	0.7				0.55		0.63	0.68	0.74	0.7	0.61		0.45
0.66	0.5	0.7		0.55		0.53		0.26	0.57	0.65				0.52		0.65	0.64	0.87	0.69	0.57		0.44
0.65	0.64	0.62		0.32		0.57		0.24	0.89	0.36				0.59		0.69	0.66	0.88	0.57	0.5		0.48
0.59	0.5	0.68		0.61		0.59		0.3	0.13	0.63				0.54		0.64	0.65	0.9	0.66	0.58		0.51
0.76	0.58	0.64		0.58		0.57		0.26	0.4	0.37						0.36	0.64	0.54	0.66	0.6		0.49
0.57	0.58	0.85		0.55		0.57		0.29	0.87	0.63						0.73	0.68	0.62	0.64	0.57		0.61
0.63	0.19	0.89		0.68		0.58		0.13	0.82	0.63						0.71	0.71	0.68	0.64			0.52
0.59	0.63	0.61		0.66		0.5		0.49	0.64	0.62						0.61	0.66	0.65	0.62			0.54
0.69	0.63	0.66		0.56				0.32	0.74	0.19						0.64	0.6	0.71	0.6			0.5
0.64	0.68	0.58		0.65				0.44	0.73	0.65						0.69	0.62	0.84	0.67			0.43
0.67	0.62	0.72		0.59				0.28	0.15	0.63						0.64	0.66	0.68	0.59			0.6
0.77	0.78	0.73		0.61				0.29	0.64	0.67						0.64	0.64	0.68	0.53			0.59
0.24	0.61	0.78						0.32	0.72	0.16						0.67	0.62	0.72	0.55
0.63	0.65	0.59						0.48	0.83	0.65						0.63	0.64	0.68	0.68
0.75	0.63	0.68						0.21	0.81	0.4						0.66	0.63	0.7	0.62
0.7	0.69	0.64						0.26	0.78	0.2						0.71	0.6	0.77	0.66
0.46	0.65	0.62						0.29	0.2							0.68	0.63	0.75	0.65
0.55	0.63	0.63						0.35	0.72							0.64	0.63	0.73	0.56
0.76	0.62	0.67						0.38	0.29							0.66	0.66	0.7	0.55
0.71	0.14	0.7						0.24	0.64							0.66	0.62	0.74	0.62
0.62	0.58	0.76						0.18	0.72							0.66	0.67	0.69	0.57
0.63	0.6	0.62						0.43	0.37							0.68	0.24	0.64	0.5
0.67	0.62	0.63						0.23	0.85							0.65	0.65	0.68	0.66
0.55	0.59	0.64						0.28	0.71							0.6	0.64	0.66	0.66
0.58	0.75	0.68						0.3	0.77							0.62	0.69	0.47	0.52
0.5	0.66	0.66						0.29	0.64							0.64	0.62	0.86	0.57
0.77	0.54	0.61						0.2	0.88							0.63		0.59	0.66
0.64	0.62	0.63						0.42	0.67							0.61		0.54	0.51
0.64	0.61	0.73						0.49	0.74							0.63		0.7	0.44
0.65	0.63	0.72						0.6	0.62							0.65			0.45
0.6	0.54	0.64						0.64	0.52							0.65			0.51
0.65	0.5	0.65						0.61	0.9							0.66			0.47
0.63	0.59	0.6						0.63	0.53							0.63			0.61
0.67	0.14	0.74						0.64	0.86							0.72			0.68
0.61	0.58	0.61						0.63	0.54							0.65
0.64	0.62	0.66						0.24	0.63							0.67
0.45	0.12	0.56						0.57	0.62							0.67
0.69	0.16	0.64						0.02	0.6							0.66
0.7	0.55	0.73						0.61	0.38							0.68
0.61	0.6	0.7						0.52	0.26							0.72
0.69	0.54	0.69							0.57
0.64	0.54	0.67							0.6
0.6		0.55							0.58
0.64		0.66							0.6
0.69		0.74							0.61
0.63		0.61							0.62
0.58		0.7							0.54
0.56		0.64							0.62
0.68		0.65							0.59
0.62		0.6							0.64
0.67		0.67							0.59
0.63		0.64							0.65
0.65		0.66							0.63
0.64		0.56							0.63
0.3		0.66							0.64
		0.13							0.6
		0.61							0.65
		0.63							0.61
		0.58							0.66
		0.65							0.58
		0.67							0.68
		0.73							0.67
		0.71							0.66
		0.27							0.26
		0.06							0.64
		0.64							0.62
		0.59							0.55
		0.71							0.63
		0.69							0.56
		0.62							0.6
		0.57							0.65
		0.64							0.65
		0.6							0.57
		0.36							0.62
		0.62							0.59
		0.67							0.6
		0.65							0.64
		0.63							0.62
		0.78							0.62
		0.69							0.66
		0.66							0.58
		0.6							0.67
		0.67							0.76
		0.78							0.67
		0.62							0.62
		0.67							0.61
		0.67							0.65
		0.62							0.59
		0.67							0.63
		0.72							0.62
		0.69							0.57
		0.69							0.59
		0.67							0.8
		0.71							0.58
		0.56							0.71
		0.32							0.73
		0.65							0.5
		0.44							0.51
		0.6							0.77
		0.59							0.5
									0.82
									0.47
									0.49
									0.56
									0.5
									0.48
									0.54
									0.51
									0.55
									0.5
									0.72
									0.5
									0.49
									0.58
									0.49
									0.54
									0.49
									0.53
									0.63

## Sheet: Fig 4 data
day3	Zooxanthella cells/larva
	control1	control2	control3	FP1-1	FP1-2	FP1-3	FP2-1	FP2-2	FP2-3	FP3-1	FP3-2	FP3-3	C1-1	C1-2	C1-3	C2-1	C2-2	C2-3
	0	0	0	4	8	4	13	7	6	38	14	10	7	14	9	23	54	26
	0	0	0	3	4	2	11	3	6	11	11	10	5	8	7	18	30	24
	0	0	0	3	3	2	11	3	4	9	10	9	4	4	6	15	28	16
	0	0	0	2	2	1	8	2	2	9	8	9	2	4	6	14	24	15
	0	0	0	1	1	1	4	2	2	8	7	6	1	3	2	12	13	14
	0	0	0	1	0	1	4	2	1	6	7	5	1	1	2	12	12	12
	0	0	0	0	0	0	0	2	0	5	6	5	1	0	2	12	12	8
	0	0	0	0	0	0	0	1	0	3	3	4	1	0	1	9	11	7
	0	0	0	0	0	0	0	1	0	2	1	1	0	0	1	5	6	7
	0	0	0	0	0	0	0	0	0	0	1	0	0	0	0	0	1	0
AVE(>0)	0	0	0			2.52941			4.52381			7.78571			4			15.7143
S.D.	0	0	0			1.81995			3.59707			6.76231			3.336			10.6218
SE			0			0.441403			0.784944			1.27796			0.695604			2.00733
	0	0	0	6	5	6	6	9	6	9	10	9	8	6	9	9	10	9
infection ％	0	0	0	60	50	60	60	90	60	90	100	90	80	60	90	90	100	90
day8	Zooxanthella cells/larva
	control1	control2	control3	FP1-1	FP1-2	FP1-3	FP2-1	FP2-2	FP2-3	FP3-1	FP3-2	FP3-3	C1-1	C1-2	C1-3	C2-1	C2-2	C2-3
	0	0	0	16	37	20	53	76	92	78	70	33	31	57	21	119	77	80
	0	0	0	15	21	13	29	53	88	22	35	38	10	6	17	285	488	664
	0	0	0	12	16	12	26	37	64	61	55	46	0	11	35	207	188	10
	0	0	0	12	15	8	21	24	34	26	0	71	5	43	15	177	183	212
	0	0	0	12	6	4	17	1	27	260	111	29	3	7	26	40	382	125
	0	0	0	10	4	4	10	0	24	8	13	53	0	41	26	46	73	308
	0	0	0	10	3	3	8	0	11	52	56	47	0	0	29	374	1	189
	0	0	0	4	1	3	0	0	9	43	41	44	7	0	38	348	322	433
	0	0	0	0	0	0	0	0	0	53	167	12	10	36	30	590	411	167
	0	0	0	0	0	0	0	0	0	78	61	7	33	36	13	7	170	126
AVE	0	0	0			10.875			35.2			57.5862			23.44			226.733
S.D.	0	0	0			8.24277			27.2014			49.9522			15.6519			170.845
SE			0			1.68255			6.08242			9.27589			3.13038			31.1918
	0	0	0	8	8	8	7	5	8	10	9	10	7	8	10	10	10	10
infection ％	0	0	0	80	80	80	70	50	80	100	90	100	70	80	100	100	100	100

## Sheet: Fig.5 data
Larvae
	quantity
Sample Name	Symbiodinium	Cladocopium	Durusdinium	quantitytotal	S ratio	C ratio	D ratio
FP1-1	10.765	0	0	10.765	100	0	0
FP1-2	0.370369	0	0	0.370369	100	0	0
FP1-3	0.862226	0	0	0.862226	100	0	0
FP2-1	37.3291	0	0	37.3291	100	0	0
FP2-2	65.764	0	0	65.764	100	0	0
FP2-3	56.9833	0	0	56.9833	100	0	0
FP3-1	31.715	0	0	31.715	100	0	0
FP3-2	32.54	0	0	32.54	100	0	0
FP3-3	34.443	0	0	34.443	100	0	0
C1-1	89.9238	0	5.30541	95.2292	94.4288	0	5.5712
C1-2	58.9521	0	5.44626	64.3984	91.5429	0	8.45713
C1-3	73.1586	0	3.60762	76.7662	95.3005	0	4.6995
C2-1	500.82	0	18.4447	519.265	96.4479	0	3.55208
C2-2	301.37	0	6.264	307.634	97.9638	0	2.03619
C2-3	364.143	0	19.7497	383.893	94.8554	0	5.14459
	Symbiodinium
	Ave	SD
C1(D)	78.7979	15.5155	93.7574	1.96673
C2(E)	403.597	107.183	96.4224	1.55436
Fecal pellet
		quantity
Sample		Symbiodinium	Cladocopium	Durusdinium	quantitytotal	S ratio	C ratio	D ratio
FP1	1st day	27.34	3.79	0	31.13	87.8252	12.1748	0
	2nd day	65.31	12.12	0	77.43	84.3472	15.6528	0
	3rd day	91.79	15.49	0	107.28	85.5611	14.4389	0
FP2	1st day	151.71	84.22	0	235.93	64.303	35.697	0
	2nd day	126.43	37.86	0	164.29	76.9554	23.0446	0
	3rd day	224.5	33.37	0	257.87	87.0594	12.9406	0
FP3	1st day	46.45	3.23	0	49.68	93.4984	6.50161	0
	2nd day	30.21	4.48	0	34.69	87.0856	12.9144	0
	3rd day	2.5	0.89	0	3.39	73.7463	26.2537	0
	Symbiodinium		Cladocopium
	Ave	SD	Ave	SD
FP1	85.9112	1.76527	14.0888	1.76527
FP2	76.1059	11.402	23.8941	11.402
FP3	84.7768	10.0764	15.2232	10.0764
Ave	82.2646	5.22331	17.7354	5.22331
